# Supplementary material for: Association of Potentially Inappropriate Medications and Geriatric Nutritional Risk Index with Frailty in Elderly Patients with Ischemic Heart Disease
Source: Diagnostics (Basel). 2026 Jul 3;16(13):2094. doi: 10.3390/diagnostics16132094 (PMC13361485; doi:10.3390/diagnostics16132094)
Supplement: Supplementary file 1 [file diagnostics-16-02094-s001.zip]

Archive with 1 entries (1 files):
- diagnostics-4389981-supplementary.pdf
